# Supplementary material for: Effects of histamine on human periodontal ligament fibroblasts under simulated orthodontic pressure
Source: PLoS One. 2020 Aug 7;15(8):e0237040. doi: 10.1371/journal.pone.0237040 (PMC7413485; doi:10.1371/journal.pone.0237040)
Supplement: S1 Dataset — (XLSX) [file pone.0237040.s003.xlsx]

## Sheet: Histamine Concentrations
Histamine [µM]	H1R expression	H2R expression	H4R expression
0	0.877	0.987	0.9375
0	0.905	1.029	1.0875
0	1.097	0.981	0.975
0	1.121	1.003	1.1155
0	0.978		1.0507
0	0.945		0.8338
0	1.078
50	1.227	1.603	1.9462
50	1.447	3.82	1.3774
50	1.327	2.565	1.0988
50	2.043	1.833	1.2811
50	1.375		1.2337
50	1.274		1.2317
100	1.661	1.775	1.2661
100	1.323	3.454	1.8059
100	1.361	2.858	1.4362
100	1.485	2.86	1.3196
100	2.298		1.2407
100	2.322		1.4834
100	1.477
200	1.663	2.151	1.9549
200	1.576	4.698	1.4943
200	1.377	2.941	1.5149
200	1.262	2.339	1.4573
200	2.079		1.2362
200	1.228		1.5269
200	2.263

## Sheet: Histamine receptor antagonists
Histamine [µM]	Receptor-antagonist	COX-2 mRNA
0	none	0.965
0	none	0.778
0	none	1.257
0	none	0.799
0	none	0.991
0	none	1.21
0	none	0.856
0	none	0.983
0	none	1.011
0	none	0.833
0	none	1.156
0	none	1.161
100	none	4.009
100	none	5.971
100	none	4.744
100	none	4.2
100	none	4.803
100	none	5.431
100	none	1.843
100	none	2.552
100	none	2.612
100	none	2.79
100	none	2.451
100	none	2.108
0	Cetirizine	1.279
0	Cetirizine	1.317
0	Cetirizine	0.731
0	Cetirizine	0.548
0	Cetirizine	0.705
0	Cetirizine	0.908
100	Cetirizine	1.304
100	Cetirizine	1.246
100	Cetirizine	1.397
100	Cetirizine	0.735
100	Cetirizine	1.084
100	Cetirizine	1.018
0	Ranitidine	1.176
0	Ranitidine	1.154
0	Ranitidine	1.483
0	Ranitidine	1.29
0	Ranitidine	1.494
0	Ranitidine	1.017
100	Ranitidine	5.096
100	Ranitidine	4.873
100	Ranitidine	4.608
100	Ranitidine	3.949
100	Ranitidine	4.04
100	Ranitidine	3.895
0	JNJ7777120	0.761
0	JNJ7777120	1.075
0	JNJ7777120	0.388
0	JNJ7777120	0.742
0	JNJ7777120	1.012
0	JNJ7777120	0.393
100	JNJ7777120	2.181
100	JNJ7777120	1.841
100	JNJ7777120	1.804
100	JNJ7777120	2.207
100	JNJ7777120	2.232
100	JNJ7777120	2.151

## Sheet: Cetirizine
Group	Pressure [g/m2]	Histamin [µM]	Cetirizine [µM]	cell number	Cyto-toxicity	Viability	COX-2 mRNA	PG-E secretion	IL-6 mRNA	IL-6 Protein	OPG mRNA	OPG protein	RANKL mRNA	sRANKL protein	RANKL protein	RANKL/OPG mRNA ratio
control	0	0	0	0.995178	0.98042	1.005	1.065	0.709	0.943	1.136	0.972	0.93	1.188	0.909	0.959	1.22222
	0	0	0	0.963356	0.996551	0.972	0.642	0.954	0.749	1.106	1.43	0.93	0.812	0.727	0.976	0.567832
	0	0	0	1.04147	0.991174	1.024	1.294	0.937	1.308	0.68	1.602	1.15	0.766	1.066	1.007	0.478152
	0	0	0	0.680043	0.96	1.035	1.296	1.653	1.009	0.989	0.773	1.08	1.081	0.696	1.052	1.39845
	0	0	0	1.27874	0.96	0.966	0.755	0.713	0.973	0.908	0.626	1.01	1.153	1.602	1.036	1.84185
	0	0	0	1.04122	1.08	0.999	0.948	1.033	1.018	1.18	1.101	1.13	0.574		1.044	0.521344
	0	0	0	0.72			0.673	1.037	1.087	1.168	1.008		1.426		1.044	1.41468
	0	0	0	1.12			0.904	1.015	0.961	0.976	0.892				0.935
	0	0	0	1.16			1.423	0.949	0.952	0.856	0.598
pressure	2	0	0	0.598843	1.25981	0.621	8.07	3.275	3.953	2.549	1.41	0.34	5.512	2.189	1.557	3.90922
	2	0	0	0.538091	1.17037	0.588	11.312	3.65	4.058	2.519	1.311	0.5	3.088	2.111	1.379	2.35545
	2	0	0	0.43973	1.22905	0.627	15.041	4.027	3.984	3.193	0.659	0.73	1.508	2.059	1.377	2.28832
	2	0	0	0.842733	1.21	0.805	5.5	1.476	3.531	1.921	0.905	0.56	3.372	1.658	1.479	3.72597
	2	0	0	0.780911	2.04	0.785	3.12	2.707	1.8	1.895	1.153	0.57	2.279	1.526	1.443	1.97658
	2	0	0	0.767896	1.21	0.81	4.991	2.285	2.635	2.139	1.572	0.33	2.164		1.387	1.37659
	2	0	0	0.77			8.881	3.006	3.909	1.944	1.069		3.896		1.574	3.64453
	2	0	0	0.59			3.207	2.091	4.438	2.184	1.272				1.903
	2	0	0	0.92			3.326	3.033	2.768	2.389	1.171
histamine	0	100	0	1.0675	0.468787	0.798	4.405	2.236	1.45	1.514	1.967	0.5	7.071	0.835	2.071	3.59481
	0	100	0	1.28158	0.441728	0.839	6.894	2.255	1.678	1.268	2.271	0.59	3.044	0.181	1.138	1.34038
	0	100	0	1.48988	0.448286	0.824	4.321	1.815	1.38	1.045	1.12	0.57	10.509	0.236	1.466	9.38304
	0	100	0	2.30694	0.71	0.77	5.714	1.684	1.747	1.271	1.304	0.7	10.206	0.515	2.242	7.82669
	0	100	0	1.96855	0.71	0.757	6.579	1.695	1.596	1.604	1.254	0.59	11.304	0.361	1.59	9.01435
	0	100	0	2.36551	0.68	0.769	5.706	1.446	1.711	1.624	1.285	0.58	5.771		1.355	4.49105
	0	100	0	1.26			2.66	2.452	1.074	1.903	1.537		6.37		1.338	4.14444
	0	100	0	1.42			2.681	2.934	1.185	1.775	1.223		10.106		1.228	8.26329
	0	100	0	1.44			2.867	2.186	1.158	1.694	2.171
histamine	2	100	0	0.995178	0.891031	0.605	10.811	3.794	0.752	1.511	1.888	0.3	4.073	0.698	3.173	2.15731
with	2	100	0	0.749277	1.02832	0.54	18.681	5.31	0.942	1.94	1.905	0.37	1.496	1.641	3.736	0.785302
pressure	2	100	0	0.740598	1.04148	0.614	20.182	5.054	1.166	1.562	1.436	0.27	1.984	0.498	2.323	1.38162
	2	100	0	1.05098	1.06	0.678	6.811	4.072	1.315	1.715	2.026	0.38	3.105	0.254	2.46	1.53258
	2	100	0	1.09002	1.12	0.668	24.612	3.978	1.161	1.748	3.355	0.51	1.457	0.853	1.485	0.434277
	2	100	0	1.04772	1.14	0.67	13.543	5.129	1.224	1.94	1.236	0.57	2.918	0.967	1.941	2.36084
	2	100	0	0.95			18.821	3.703	1.964	1.694	1.422		3.01		2.067	2.11674
	2	100	0	0.76			10.489	4.774	1.467	1.172	1.73		1.231		1.557	0.711561
	2	100	0	0.57			5.068	4.84	1.35	1.173	1.983		1.104			0.556732
histamine	0	100	100	0.714561	0.724191	0.663	1.395	1.848	1.073	0.997	1.33	1.2	2.499	1.5	0.924	1.87895
with cetirizine	0	100	100	0.619093	0.669888	0.648	1.149	1.131	0.965	1.106	1.397	1.03	0.393	2.107	1.024	0.281317
	0	100	100	0.621986	0.697594	0.571	1.237	1.59	1.059	1.178	1.264	0.83	0.596	0.717	1.526	0.471519
	0	100	100	1.12581	0.99	0.595	1.799	1.294	1.226	0.865	0.951	1.07	2.886	0.888	0.737	3.0347
	0	100	100	1.31779	1.01	0.591	1.294	0.765	0.54	0.763	0.258	0.8	1.325	0.705	1.574	5.13566
	0	100	100	1.02299	1.01	0.579	1.605	0.622	1.364	0.787	0.934	1.1	0.923		1.065	0.988223
	0	100	100	1			0.41	1.645	1.226	1.178	0.951		2.396		0.802	2.51945
	0	100	100	0.94			0.692	1.545	1.441	1.104	0.762		1.418		0.778	1.86089
	0	100	100	0.98			0.783	1.78	1.164	1.074	1.167		0.776			0.664953
histamine	2	100	100	0.538091	1.32103	0.556	11.119	1.946	3.677	2.192	1.421	0.29	2.53	1.39	1.285	1.78044
with cetirizine	2	100	100	0.486017	1.23514	0.326	8.537	2.186	4.141	2.921	1.756	0.33	2.042	0.219	1.574	1.16287
and	2	100	100	0.358727	1.21809	0.48	8.593	4.43	2.33	4.506	1.754	0.43	4.254	1.875	1.197	2.42531
pressure	2	100	100	0.79718	2.02	0.533	6.95	2.856	2.63	2.212	1.201	0.66	2.599	0.839	2.997	2.16403
	2	100	100	0.806941	1.99	0.552	5.33	1.981	2.32	1.878	1.467	0.46	3.096	0.711	1.367	2.11043
	2	100	100	0.950109	2.16	0.568	8.663	1.795	2.013	1.818	0.856	0.6	6.023	0.618	2.517	7.03621
	2	100	100	0.39			3.038	3.993	3.141	3.272	0.79		1.273		1.89	1.61139
	2	100	100	0.49			9.268	3.092	3.193	2.586	1.093		2.394		1.066	2.1903
	2	100	100	0.48			7.088	3.439	3.231	2.417	1.096

## Sheet: S1 Fig
Subject	COX-2 mRNA	RANKL mRNA
1	1.28	2.98
2	2.06	1.55
3	1.53	1.87
4	1.86	2.62
5	2.29	3.15
6	1.42	4.32

## Sheet: S2 Fig
Group	Pressure [g/m2]	Histamine [µM]	Fexofenadine [µM]	COX-2 mRNA	IL-6 mRNA
control	0	0	0	0.837	0.705
	0	0	0	1.506	1.505
	0	0	0	0.658	0.79
	0	0	0	0.914	0.941
	0	0	0	0.887	0.866
	0	0	0	1.199	1.193
pressure	2	0	0	4.92	3.029
	2	0	0	2.783	1.977
	2	0	0	4.841	3.281
	2	0	0	8.974	2.21
	2	0	0	10.325	1.983
	2	0	0	10.193	1.68
histamine	0	100	0	3.828	1.154
	0	100	0	3.595	1.897
	0	100	0	3.72	1.47
	0	100	0	6.45	1.883
	0	100	0	8.038	2.442
	0	100	0	6.926	2.374
histamine	2	100	0	9.536	2.728
with	2	100	0	13.855	2.395
pressure	2	100	0	16.069	1.534
	2	100	0	11.411	2.321
	2	100	0	11.557	2.541
	2	100	0	17.139	2.321
histamine	0	100	50	0.522	0.664
with cetirizine	0	100	50	0.659	0.779
	0	100	50	0.574	0.687
	0	100	50	0.877	0.922
	0	100	50	0.73	0.987
	0	100	50	0.638	1.051
histamine	2	100	50	4.77	2.615
with cetirizine	2	100	50	5.486	4.341
and	2	100	50	6.55	4.958
pressure	2	100	50	2.92	2.569
	2	100	50	1.652	1.842
	2	100	50	2.816	2.188
